# Supplementary material for: Development of a Dendrimeric Peptide-Based Approach for the Differentiation of Animals Vaccinated with FlagT4G against Classical Swine Fever from Infected Pigs
Source: Viruses. 2021 Oct 2;13(10):1980. doi: 10.3390/v13101980 (PMC8540558; doi:10.3390/v13101980)
Supplement: Supplementary file 1 [file viruses-13-01980-s001.zip]

Archive with 1 entries (1 files):
- viruses-1394997-supplementary.pdf
